# Supplementary material for: Clinical Burden of People with Symptomatic and Exacerbating COPD While on Triple Inhaled Therapy
Source: J Clin Med. 2025 Sep 15;14(18):6488. doi: 10.3390/jcm14186488 (PMC12470491; doi:10.3390/jcm14186488)
Supplement: Supplementary file 1 [file jcm-14-06488-s001.zip]

Archive with 1 entries (1 files):
- jcm-3823053-supplementary.docx
